# Supplementary material for: Dopant-Free Hole-Transporting Material Based on Poly(2,7-(9,9-bis(N,N-di-p-methoxylphenylamine)-4-phenyl))-fluorene for High-Performance Air-Processed Inverted Perovskite Solar Cells
Source: Polymers (Basel). 2023 Jun 20;15(12):2750. doi: 10.3390/polym15122750 (PMC10301706; doi:10.3390/polym15122750)
Supplement: Supplementary file 1 [file polymers-15-02750-s001.zip]

Archive with 1 entries (1 files):
- polymers-2436730-supplementary.pdf
